# Supplementary material for: The Structural Combination of SIL and MODAG Scaffolds Fails to Enhance Binding to α-Synuclein but Reveals Promising Affinity to Amyloid β
Source: Molecules. 2023 May 10;28(10):4001. doi: 10.3390/molecules28104001 (PMC10224536; doi:10.3390/molecules28104001)
Supplement: Supplementary file 1 [file molecules-28-04001-s001.zip]

Archive with 1 entries (1 files):
- molecules-2343267-Supplementary File S1.pdf
